# Supplementary material for: Genetic and Phenotypic Factors Affecting Glycemic Response to Metformin Therapy in Patients with Type 2 Diabetes Mellitus
Source: Genes (Basel). 2022 Jul 23;13(8):1310. doi: 10.3390/genes13081310 (PMC9330240; doi:10.3390/genes13081310)
Supplement: Supplementary file 1 [file genes-13-01310-s001.zip]

Archive with 1 entries (1 files):
- genes-1820543-supplementary.pdf
